# Supplementary material for: The Influence of Menstrual Cycle Phase and Urinary Incontinence on Potential ACL Injury Risk Factors with a Focus on Hip Strength and Postural Control in Elite Female Team Sport Athletes: A Pilot Study
Source: Sports (Basel). 2026 Mar 3;14(3):96. doi: 10.3390/sports14030096 (PMC13030537; doi:10.3390/sports14030096)
Supplement: Supplementary file 1 [file sports-14-00096-s001.zip]

Archive with 2 entries (2 files):
- sports-4140246-supplementary Figure S1.pdf
- sports-4140246-supplementary File S1.pdf
